# Supplementary material for: A viability-linked metagenomic analysis of cleanroom environments: eukarya, prokaryotes, and viruses
Source: Microbiome. 2015 Dec 8;3:62. doi: 10.1186/s40168-015-0129-y (PMC4672508; doi:10.1186/s40168-015-0129-y)
Supplement: Additional file 1: Table S1. — An Excel table of Sequence statistics. Read count and base pairs for the different step in the sequence processing. (XLSX 16 kb) [file 40168_2015_129_MOESM1_ESM.xlsx]

## Sheet: separate
	GA_A	GA_B	GA_C	GA_A_PMA	GA_B_PMA	GA_C_PMA	SAF_A	SAF_B	SAF_C	SAF_A_PMA	SAF_B_PMA	SAF_C_PMA
Total reads	2103792	2948512	2821294	6883656	3432282	2389764	4644848	3246656	2918826	3741964	5001118	5480532
Forward reads	1051896	1474256	1410647	3441828	1716141	1194882	2322424	1623328	1459413	1870982	2500559	2740266
Reverse reads	1051896	1474256	1410647	3441828	1716141	1194882	2322424	1623328	1459413	1870982	2500559	2740266
Merged reads	516055	637602	706652	837994	335234	332088	1654800	1261947	937812	1343671	1765502	1906442
Unmerged fwd reads	535841	836654	703995	2603834	1380907	862794	667624	361381	521601	527311	735057	833824
Unmerged rev reads	535841	836654	703995	2603834	1380907	862794	667624	361381	521601	527311	735057	833824
Merged quality filtered trimmed reads	510202	630595	701417	836333	302774	326649	1650597	1261857	934856	1341468	1764827	1901410
Unmerged fwd quality filtered trimmed reads	391849	373697	394919	450710	192484	185707	636912	317694	496987	486462	712221	801488
Unmerged rev quality filtered trimmed reads	388206	398778	409475	550196	263330	230003	624812	288188	473066	502265	712850	801479
Merged quality filtered trimmed reads without contaminations/phiX	509521	629890	700846	835116	297568	325554	1634771	1259689	931905	1285065	1643836	1782917
Unmerged fwd quality filtered trimmed reads without contaminations/phiX	387021	368661	393252	445363	182957	179247	624414	312672	492712	473822	684072	782886
Unmerged rev quality filtered trimmed reads without contaminations/phiX	383471	393828	407852	545461	255114	225296	613148	283212	469107	490315	688122	785318
Merged quality filtered trimmed reads without contaminations/phiX/human	237274	150896	200584	826405	265060	323246	1501584	1255671	452038	1267692	1637173	1718964
Unmerged fwd quality filtered trimmed reads without contaminations/phiX/human	161920	86834	119770	431044	161953	176856	569381	310367	200149	467109	680367	752484
Unmerged rev quality filtered trimmed reads without contaminations/phiX/human	202755	151689	151875	541176	240838	223892	559730	281364	204216	483659	685040	755412
Total basepairs	528051792	740076512	708144794	1727797656	861502782	599830764	1165856848	814910656	732625326	939232964	1255280618	1375613532
Forward basepairs	264025896	370038256	354072397	863898828	430751391	299915382	582928424	407455328	366312663	469616482	627640309	687806766
Reverse basepairs	264025896	370038256	354072397	863898828	430751391	299915382	582928424	407455328	366312663	469616482	627640309	687806766
Merged basepairs	129912564	155969487	177906659	207300323	79040938	83001621	409852769	294002429	230910781	341071752	438466819	470846810
Unmerged fwd basepairs	134496091	210000154	176702745	653562334	346607657	216561294	167573624	90706631	130921851	132355061	184499307	209289824
Unmerged rev basepairs	134496091	210000154	176702745	653562334	346607657	216561294	167573624	90706631	130921851	132355061	184499307	209289824
Merged quality filtered trimmed basepairs	122839008	147516144	169337727	198919388	67155082	77790452	393115839	282387727	221045457	327782407	421858128	451587364
Unmerged fwd quality filtered trimmed basepairs	84917100	77720414	86480790	93128752	36999520	39444188	143735744	63796748	110061743	111854224	161375995	182799673
Unmerged rev quality filtered trimmed basepairs	76360369	77038493	83871902	96552523	41737959	40976070	142428897	50764597	102681955	118400893	164144220	186746757
Merged quality filtered trimmed basepairs without contaminations/phiX	122632753	147301424	169195019	198611487	66095298	77546517	389528399	281710317	220236259	315379930	395367095	426500837
Unmerged fwd quality filtered trimmed basepairs without contaminations/phiX	83779680	76529654	86094381	91927488	34981976	38226243	141000801	62595215	109084987	109153416	155437720	178901130
Unmerged rev quality filtered trimmed basepairs without contaminations/phiX	75362105	75986806	83539670	95560991	40174503	40078878	139931068	49539049	101735393	116216290	159755049	183390285
Merged quality filtered trimmed basepairs without contaminations/phiX/human	57923809	35993183	48643254	196598250	58937917	77016189	357634204	280787702	106215770	311140117	394039362	411153432
Unmerged fwd quality filtered trimmed basepairs without contaminations/phiX/human	34905938	17646502	25853447	89599020	31003298	37728771	128471750	62116938	44370345	107618871	154810006	171916564
Unmerged rev quality filtered trimmed basepairs without contaminations/phiX/human	37765448	25949266	28286034	94689468	37853460	39813749	127181254	49161864	42264463	114615981	159320570	176180692

## Sheet: combined
	GA_A	GA_B	GA_C	GA_A_PMA	GA_B_PMA	GA_C_PMA	SAF_A	SAF_B	SAF_C	SAF_A_PMA	SAF_B_PMA	SAF_C_PMA
Total reads	2103792	2948512	2821294	6883656	3432282	2389764	4644848	3246656	2918826	3741964	5001118	5480532
Total reads after assembly	1587737	2310910	2114642	6045662	3097048	2057676	2990048	1984709	1981014	2398293	3235616	3574090
Total reads quality filtered trimmed	1290257	1403070	1505811	1837239	758588	742359	2912321	1867739	1904909	2330195	3189898	3504377
Total reads without contaminations/phiX	1280013	1392379	1501950	1825940	735639	730097	2872333	1855573	1893724	2249202	3016030	3351121
Total reads without contaminations/phiX/human	601949	389419	472229	1798625	667851	723994	2630695	1847402	856403	2218460	3002580	3226860
Total reads with taxonomic assignment	235268	225444	265970	108156	88160	38069	920666	18217	355375	1007018	844550	568937
Total reads with functional assignment (KO)	39547	125655	49794	8082	33002	132332	274799	853	90485	102912	390393	371923
Total reads with functional assignment (pathway)	32460	108408	39028	5874	28415	108502	213079	683	70944	93169	330218	273437
Total basepairs	528051792	740076512	708144794	1727797656	861502782	599830764	1165856848	814910656	732625326	939232964	1255280618	1375613532
Total basepairs after assembly	398904746	575969795	531312149	1514424991	772256252	516124209	745000017	475415691	492754483	605781874	807465433	889426458
Total basepairs quality filtered trimmed	284116477	302275051	339690419	388600663	145892561	158210710	679280480	396949072	433789155	558037524	747378343	821133794
Total basepairs without contaminations/phiX	281774538	299817884	338829070	386099966	141251777	155851638	670460268	393844581	431056639	540749636	710559864	788792252
Total basepairs without contaminations/phiX/human	130595195	79588951	102782735	380886738	127794675	154558709	613287208	392066504	192850578	533374969	708169938	759250688
