# Supplementary material for: A viability-linked metagenomic analysis of cleanroom environments: eukarya, prokaryotes, and viruses
Source: Microbiome. 2015 Dec 8;3:62. doi: 10.1186/s40168-015-0129-y (PMC4672508; doi:10.1186/s40168-015-0129-y)
Supplement: Additional file 2: Table S2. — An Excel table comparing taxonomic annotations to Mahnert et al. [26]. (XLSX 56 kb) [file 40168_2015_129_MOESM2_ESM.xlsx]

## Sheet: Blatt1
		GA_A			GA_A_16S			GA_B			GA_B_16S			GA_C			GA_C_16S
1		Staphylococcus	0.266805		Acinetobacter	0.336517		Staphylococcus	0.22963		Acinetobacter	0.117829		Staphylococcus	0.171293		Pseudomonadaceae	0.336087
2		Acinetobacter	0.163962		Gardnerella	0.0511642		Bacteria	0.118953		Staphylococcus	0.0821351		Gardnerella	0.163066		Acinetobacter	0.162587
3		Gardnerella	0.125773		Pseudoxanthomonas	0.0415709		Streptococcus	0.0565459		Streptococcus	0.06856		Acinetobacter	0.151719		Pseudoxanthomonas	0.0646872
4		Bacteria	0.0987235		Xanthomonadaceae	0.0398361		Clostridiales	0.0481074		Corynebacterium	0.0504004		Bacteria	0.11458		Gardnerella	0.0518193
5		Bacilli	0.0398678		Phenylobacterium	0.0391673		Bacilli	0.0379596		Bacteria	0.0466494		Lactobacillus	0.0349723		Corynebacterium	0.030909
6		Corynebacterium	0.0287826		Corynebacterium	0.0290933		Cyanobacteria	0.0373898		Pseudoxanthomonas	0.0450418		Propionibacterium	0.0327501		Phenylobacterium	0.0162153
7		Lactococcus	0.0270146		Bacteria	0.0261882		environmental samples <Bacteria>	0.0346222		Ruminococcus	0.0343544		Bacilli	0.024658		Xanthomonadaceae	0.0154762
8		Lactobacillus	0.0247516		Caulobacteraceae	0.0254567		Acinetobacter	0.0325872		Blautia	0.0194993		Bifidobacteriaceae	0.0202696		Anaerococcus	0.0141286
9		Bacillales	0.0170963		Staphylococcus	0.0172219		Ruminococcus	0.0310948		Pseudomonadaceae	0.0166711		Lactococcus	0.0193942		Bacteria	0.0123027
10		Proteobacteria	0.0143913		Alphaproteobacteria	0.0166994		Lachnospiraceae	0.0296839		Sphingomonas	0.014617		Neisseria	0.0151854		Lactobacillus	0.0123027
11		Alphaproteobacteria	0.0136311		Brevundimonas	0.0166785		Firmicutes	0.0285986		Xanthomonadaceae	0.013843		Firmicutes	0.0137263		Staphylococcus	0.0116072
12		Actinomycetales	0.0128885		Gammaproteobacteria	0.0155917		Diplorickettsia	0.0209741		Phenylobacterium	0.00973475		Dolosigranulum	0.0132325		Sphingomonas	0.00917272
13		Actinomyces	0.0125703		Rhizobiales	0.0125193		Corynebacterium	0.0205942		Peptostreptococcaceae	0.00940728		Bacteroidetes	0.0131202		Finegoldia	0.0090423
14		Bifidobacteriaceae	0.0114211		Pseudomonadaceae	0.0124775		Pseudoalteromonas	0.0191019		Finegoldia	0.00896073		Peptoniphilus	0.0122336		Enhydrobacter	0.00839021
15		Lactobacillales	0.0112797		Proteobacteria	0.0115161		Bacillales	0.0163071		Neisseria	0.00887142		Proteobacteria	0.0111		Pasteurellales	0.00782507
16		Bacteroidetes	0.01082		Rhizobiaceae	0.0115161		Proteobacteria	0.0160087		Coprococcus	0.00854396		Bacillales	0.00982054		Aerococcus	0.0073034
17		Clostridiales	0.0102366		Sphingomonas	0.0111399		Actinomycetales	0.0155745		Brevundimonas	0.00839511		Anaerococcus	0.00969708		Pseudomonas	0.0073034
18		Actinobacteria	0.00981224		Streptophyta	0.0106801		Moraxellaceae	0.0146791		Streptophyta	0.00836534		Corynebacterium	0.00959607		Lactococcus	0.00725992
19		Gammaproteobacteria	0.00894594		Rhodobacteraceae	0.00913347		Candidatus Phytoplasma	0.0133225		Rhodobacteraceae	0.00818672		Actinomycetales	0.00793499		Streptococcus	0.00717298
20		Pseudoalteromonas	0.00846858		Lactobacillus	0.00877816		Anaerococcus	0.0130511		Brachybacterium	0.0077104		Bacillus	0.00784521		Brevundimonas	0.0071295
		GA_A_PMA			GA_A_PMA_16S			GA_B_PMA			GA_B_PMA_16S			GA_C_PMA			GA_C_PMA_16S
1		Diplorickettsia	0.20694		Skermanella	0.147448		Diplorickettsia	0.281866		Rickettsiella	0.228132		Bacteria	0.261231		Bacteria	0.306618
2		Staphylococcus	0.163269		Corynebacterium	0.084994		Rickettsiella	0.144234		Staphylococcus	0.147678		Xanthomonadaceae	0.237105		Staphylococcus	0.0958328
3		Bacteria	0.123312		Rickettsiella	0.0632336		Proteobacteria	0.126379		Peptostreptococcaceae	0.0962558		Propionibacterium	0.127288		Pseudomonadaceae	0.0709719
4		Rickettsiella	0.0972184		Staphylococcus	0.0627462		Pseudomonas	0.115031		Modestobacter	0.0729016		Stenotrophomonas	0.104825		Pseudomonas	0.0377649
5		Gammaproteobacteria	0.0834466		Acinetobacter	0.0489022		Gammaproteobacteria	0.109007		Corynebacterium	0.0642241		Proteobacteria	0.0374376		Clostridiaceae	0.0371138
6		Proteobacteria	0.0789164		Bacteria	0.0408689		Bacteria	0.0458291		Bacteria	0.0430125		Staphylococcus	0.0336938		Bacillus	0.0362259
7		Bacillus	0.0324364		Acetobacteraceae	0.0396599		Coxiellaceae	0.04554		Pseudomonadaceae	0.0338529		Helicobacter	0.0287022		Corynebacterium	0.0352788
8		Bacillaceae	0.0312585		Pseudoxanthomonas	0.0341029		Staphylococcus	0.0370585		Acetobacteraceae	0.0189084		Acinetobacter	0.0237105		Enhydrobacter	0.0266959
9		Acinetobacter	0.0190269		Phenylobacterium	0.0251921		Escherichia	0.0200713		Skermanella	0.0188548		Diplorickettsia	0.0224626		Acinetobacter	0.0250385
10		Coxiellaceae	0.0166712		Streptophyta	0.0237492		Bacillus	0.0158065		Bacillales	0.0185334		Gammaproteobacteria	0.0212146		Streptophyta	0.0198295
11		Gardnerella	0.0158558		Kocuria	0.0189915		Enterobacteriaceae	0.0151077		Bacillus	0.0178906		Gardnerella	0.0203827		Bacilli	0.0170475
12		Enterobacteriaceae	0.0151309		Bacillus	0.0155988		Acetobacteraceae	0.00496362		Burkholderiaceae	0.0139804		Bacilli	0.0195507		Halomonas	0.0137919
13		Clostridiales	0.0141343		Comamonadaceae	0.0144094		Clostridiales	0.00428895		Acinetobacter	0.0116235		Bacillales	0.0174709		Sporosarcina	0.0137327
14		Bacillales	0.0132282		Rhizobiales	0.0137269		Legionellales	0.00395162		Streptophyta	0.0113557		Coxiellaceae	0.0124792		Rhodobacteraceae	0.0122529
15		Lactobacillales	0.012594		Sphingobium	0.0136684		Alphaproteobacteria	0.00308419		Bacilli	0.0110879		Firmicutes	0.0120632		Caulobacteraceae	0.0117201
16		Burkholderiales	0.0125034		Micrococcaceae	0.013064		Helicobacter	0.00298781		Pseudomonas	0.0110343		Moraxellaceae	0.00499168		Pseudoxanthomonas	0.0114834
17		Moraxellaceae	0.0115068		Caulobacteraceae	0.0126935		Corynebacterium	0.00265047		Blautia	0.0108201		Actinomycetales	0.00457571		Clostridium	0.0113058
18		delta/epsilon subdivisions	0.0109631		Bacillales	0.0118356		Legionellaceae	0.00257819		Beijerinckiaceae	0.0100166		Pseudomonadales	0.00415973		Brevundimonas	0.0112466
19		Actinomycetales	0.0102383		Unclassified	0.0109387		Burkholderia	0.00245771		Acidimicrobiales	0.00867749		Bifidobacteriaceae	0.00332779		Lactobacillaceae	0.0112466
20		Ornithinibacillus	0.0100571		Alphaproteobacteria	0.0108997		Burkholderiales	0.00231314		Brevibacillus	0.00857036		Actinobacteria	0.00166389		Balneimonas	0.00976678
		SAF_A			SAF_A_16S			SAF_B			SAF_B_16S			SAF_C			SAF_C_16S
1		Acinetobacter	0.488215		Pseudoxanthomonas	0.203727		Acinetobacter	0.437125		Acinetobacter	0.279499		Acinetobacter	0.656997		Pseudoxanthomonas	0.203872
2		Alphaproteobacteria	0.0762395		Acinetobacter	0.186146		Xanthomonadaceae	0.129165		Pseudoxanthomonas	0.146579		uncl. Alphaproteobacteria	0.0596125		Acinetobacter	0.186269
3		Bacteria	0.0625298		Phenylobacterium	0.0591377		Alphaproteobacteria	0.106025		Phenylobacterium	0.0548744		Bacteria	0.0361648		Phenylobacterium	0.0591893
4		Proteobacteria	0.0531469		Caulobacteraceae	0.0575561		Bacteria	0.0685971		Caulobacteraceae	0.0519402		Proteobacteria	0.0238983		Caulobacteraceae	0.0575945
5		Pseudomonas	0.0438503		Alphaproteobacteria	0.0489605		Phenylobacterium	0.0682177		Alphaproteobacteria	0.047758		Bacteroidetes	0.0204067		Alphaproteobacteria	0.0489947
6		Bacteroidetes	0.0259763		Rhizobiales	0.0414881		Rhizobiales	0.035974		Sphingobium	0.0327324		Xylella	0.0162905		Rhizobiales	0.0415052
7		Gammaproteobacteria	0.0216613		Sphingobium	0.0361932		Caulobacteraceae	0.0157426		Comamonadaceae	0.0314845		Cyanobacteria	0.0160141		Sphingobium	0.0362161
8		Xanthomonas	0.0167531		Comamonadaceae	0.0307608		Gammaproteobacteria	0.0155529		Rhizobiales	0.0310966		Moraxellaceae	0.0150721		Comamonadaceae	0.0307857
9		Verrucomicrobium	0.0102931		Pseudomonas	0.0244344		Helicobacter	0.0102421		Sphingomonas	0.0244524		Rhizobiales	0.0115703		Pseudomonas	0.0244469
10		Rhizobiales	0.00912889		Xanthomonadaceae	0.023678		Bacillus	0.0101789		Xanthomonadaceae	0.0219903		Micavibrio	0.0114167		Xanthomonadaceae	0.0236999
11		Planctomycetaceae	0.00905686		Bacteria;p__WPS-2;	0.0214317		Proteobacteria	0.00948347		Pseudomonas	0.0213157		Gammaproteobacteria	0.0104337		Bacteria;p__WPS-2;	0.021439
12		Rhizobium	0.00739242		Sphingomonas	0.0209733		Clostridiales	0.00828223		Xanthobacter	0.0206074		Alphaproteobacteria	0.0101675		Sphingomonas	0.0209948
13		environmental samples <Bacteria>	0.00715801		Brevundimonas	0.0204919		Pseudomonas	0.00796611		Bacteria;p__WPS-2;	0.0187018		Pseudomonas	0.00839613		Brevundimonas	0.0205103
14		Sphingomonadaceae	0.00697467		Gammaproteobacteria	0.0172141		Xanthobacteraceae	0.00708099		Proteobacteria	0.0173527		Staphylococcus	0.00713671		Gammaproteobacteria	0.0172198
15		Comamonadaceae	0.0068817		Rhizobiaceae	0.0170766		Bacteroidetes	0.0060062		Gammaproteobacteria	0.0162229		Sphingomonadaceae	0.00677834		Rhizobiaceae	0.0170785
16		Xanthomonadaceae	0.00667086		Proteobacteria	0.0154033		Sphingobium	0.00581653		Rhizobiaceae	0.0157001		Betaproteobacteria	0.00589777		Proteobacteria	0.0154029
17		Sphingobium	0.00639454		Xanthobacter	0.0143948		Propionibacterium	0.0057533		Bacteria	0.0134741		Clostridiales	0.00579538		Xanthobacter	0.0143936
18		Cytophagaceae	0.00626228		Xanthobacteraceae	0.0128132		Pseudomonadaceae	0.00505785		Paracoccus	0.0128839		Flavobacterium	0.00558036		Xanthobacteraceae	0.012819
19		Micavibrio	0.00591263		Paracoccus	0.0117588		Brevundimonas	0.00442562		Brevundimonas	0.0126815		Flavobacteriaceae	0.00557012		Paracoccus	0.0117692
20		Moraxellaceae	0.00587858		Bacteria	0.0113462		Cellvibrio	0.00360372		Xanthobacteraceae	0.00851616		Sphingobacteriaceae	0.00514007		Bacteria	0.0113655
		SAF_A_PMA			SAF_A_PMA_16S			SAF_B_PMA			SAF_B_PMA_16S			SAF_C_PMA			SAF_C_PMA_16S
1		Bacillus	0.355817		Shewanella	0.247528		Bacillus	0.380617		Corynebacterium	0.138262		Bacillus	0.196066		Corynebacterium	0.116471
2		Clostridiales	0.311158		Halomonas	0.070922		Propionibacterium	0.0930878		Pseudomonadaceae	0.0948117		Corynebacterium	0.125456		Staphylococcus	0.0787956
3		Ruminiclostridium	0.154874		Comamonadaceae	0.0630307		Enterobacteriaceae	0.0895757		Acinetobacter	0.0619629		Alphaproteobacteria	0.107966		Pseudoxanthomonas	0.0755374
4		Clostridium	0.0299287		Rickettsiales;f__mitochondria	0.0590351		Bacteria	0.0556129		Pseudomonas	0.0479881		Pseudomonas	0.0864727		Acinetobacter	0.0729533
5		Proteobacteria	0.0212759		Staphylococcus	0.0578364		Staphylococcus	0.0483917		Chloroplast	0.0450968		Bacteria	0.0843002		Balneimonas	0.0546776
6		Enterobacteriaceae	0.0209077		Clostridium	0.0497453		Segetibacter	0.0366764		Halomonas	0.0338929		Enterobacteriaceae	0.0551549		Bacteria	0.0521684
7		Firmicutes	0.0198894		Pseudomonas	0.0456498		Bacillaceae	0.0335431		Acetobacteraceae	0.0327283		Escherichia	0.0335125		Pseudomonas	0.0519437
8		Bacteria	0.0189553		Alloiococcus	0.0403556		Bacillales	0.028559		Rickettsiales;f__mitochondria	0.031122		Proteobacteria	0.0314454		Halomonas	0.0420942
9		Alphaproteobacteria	0.0124526		Gammaproteobacteria	0.0396564		Bacteroidetes	0.0281686		Anaerococcus	0.0277086		Propionibacterium	0.0241096		Rickettsiales;f__mitochondria	0.0392854
10		Propionibacterium	0.0103244		Enhydrobacter	0.0389571		Corynebacterium	0.0228078		Cellvibrio	0.0271866		Candidatus Odyssella	0.0230189		Pseudomonadaceae	0.0327316
11		Rickettsia	0.00658028		Pseudomonadaceae	0.03636		Proteobacteria	0.0168574		Sporosarcina	0.0217653		Sphingomonadaceae	0.0212685		Phenylobacterium	0.0311962
12		Bacillales	0.00502343		Paracoccus	0.0337629		Pseudoflavonifractor	0.0167149		Enhydrobacter	0.0210023		Actinomycetales	0.0185242		Shewanella	0.023781
13		Candidatus Odyssella	0.00397133		Bacilli	0.0334632		Lentibacillus	0.0161976		Sphingomonas	0.0208015		Rickettsiella	0.0173588		Enterobacteriaceae	0.0225826
14		Clostridia	0.00390797		Neisseria	0.0322645		Selenomonas	0.0145148		Rickettsiella	0.0189141		Brevundimonas	0.0125122		Xanthomonadaceae	0.0189499
15		Lachnoclostridium	0.00339011		Legionella	0.0206773		Chitinophagaceae	0.0128749		Methylobacterium	0.0185126		Gammaproteobacteria	0.0120944		Sphingobium	0.0183132
16		Bacillaceae	0.00274661		Bacillus	0.0194786		Firmicutes	0.00973378		Staphylococcus	0.0179504		Comamonadaceae	0.0109465		Sphingomonas	0.0149802
17		Gammaproteobacteria	0.00270182		Janthinobacterium	0.0144841		Alphaproteobacteria	0.00880061		Skermanella	0.0159425		Staphylococcus	0.0104847		Streptophyta	0.0149053
18		Microcystis	0.0025576		Lactobacillaceae	0.0124863		Actinobacteridae	0.00862296		Rhodobacteraceae	0.0154204		Rhodobacteraceae	0.0101769		Neisseriaceae	0.012059
19		Burkholderiales	0.00202773		Oxalobacteraceae	0.0110878		Escherichia	0.00782255		Shewanella	0.0151393		Acinetobacter	0.00785476		Bacillus	0.0109355
20		Lactobacillales	0.00185292		Streptophyta	0.00789132		Candidatus Odyssella	0.00718222		Bacteria	0.0142157		Streptomyces	0.00754251		Gammaproteobacteria	0.0109355
