# Supplementary material for: A viability-linked metagenomic analysis of cleanroom environments: eukarya, prokaryotes, and viruses
Source: Microbiome. 2015 Dec 8;3:62. doi: 10.1186/s40168-015-0129-y (PMC4672508; doi:10.1186/s40168-015-0129-y)
Supplement: Additional file 6: Table S3. — An Excel table listing the contaminant genomes. List of JGI standard set of genomes that represent likely contaminations and therefore were filtered out in the sequence processing. (XLSX 10 kb) [file 40168_2015_129_MOESM6_ESM.xlsx]

## Sheet: Blatt1
gi|93352797|gb|CP000352.1| Cupriavidus metallidurans CH34, complete genome 5s, 16s, 23s masked
gi|160361034|gb|CP000884.1| Delftia acidovorans SPH-1, complete genome 5s, 16s, 23s masked
gi|253972022|gb|CP000819.1| Escherichia coli B str. REL606, complete genome 5s, 16s, 23s masked
NC_010473 gi|170079663|ref|NC_010473.1| Escherichia coli str. K-12 substr. DH10B, complete genome 5s, 16s, 23s masked
gi|206564770|gb|CP000964.1| Klebsiella pneumoniae 342, complete genome 5s, 16s, 23s masked
gi|57158257|dbj|AP006725.1| Klebsiella pneumoniae subsp. pneumoniae NTUH-K2044 DNA, complete genome 5s, 16s, 23s masked
gi|218888746|ref|NC_011770.1| Pseudomonas aeruginosa LESB58, complete genome 5s, 16s, 23s masked
gi|152983466|ref|NC_009656.1| Pseudomonas aeruginosa PA7, complete genome 5s, 16s, 23s masked
gi|110645304|ref|NC_002516.2| Pseudomonas aeruginosa PAO1 chromosome, complete genome 5s, 16s, 23s masked
gi|116048575|ref|NC_008463.1| Pseudomonas aeruginosa UCBPP-PA14, complete genome 5s, 16s, 23s masked
gi|104779316|ref|NC_008027.1| Pseudomonas entomophila L48 chromosome, complete genome 5s, 16s, 23s masked
gi|255961261|ref|NC_007492.2| Pseudomonas fluorescens Pf0-1, complete genome 5s, 16s, 23s masked
gi|229587578|ref|NC_012660.1| Pseudomonas fluorescens SBW25 chromosome, complete genome 5s, 16s, 23s masked
gi|70728250|ref|NC_004129.6| Pseudomonas fluorescens Pf-5 chromosome, complete genome 5s, 16s, 23s masked
gi|146305042|ref|NC_009439.1| Pseudomonas mendocina ymp, complete genome 5s, 16s, 23s masked
gi|148545259|ref|NC_009512.1| Pseudomonas putida F1 chromosome, complete genome 5s, 16s, 23s masked
gi|166857509|gb|CP000926.1| Pseudomonas putida GB-1, complete genome 5s, 16s, 23s masked
gi|26986745|ref|NC_002947.3| Pseudomonas putida KT2440 chromosome, complete genome 5s, 16s, 23s masked
gi|170719187|ref|NC_010501.1| Pseudomonas putida W619 chromosome, complete genome 5s, 16s, 23s masked
gi|146280397|ref|NC_009434.1| Pseudomonas stutzeri A1501, complete genome 5s, 16s, 23s masked
gi|71553748|gb|CP000058.1| Pseudomonas syringae pv. phaseolicola 1448A, complete genome 5s, 16s, 23s masked
gi|66043271|ref|NC_007005.1| Pseudomonas syringae pv. syringae B728a, complete genome 5s, 16s, 23s masked
gi|28856110|gb|AE016853.1| Pseudomonas syringae pv. tomato str. DC3000, complete genome 5s, 16s, 23s masked
gi|71733195|ref|NC_005773.3| Pseudomonas syringae pv. phaseolicola 1448A chromosome, complete genome 5s, 16s, 23s masked
gi|240863652|gb|CP001644.1| Ralstonia pickettii 12D chromosome 1, complete sequence 5s, 16s, 23s masked
gi|240867064|gb|CP001645.1| Ralstonia pickettii 12D chromosome 2, complete sequence 5s, 16s, 23s masked
gi|240868673|gb|CP001647.1| Ralstonia pickettii 12D plasmid pRp12D02, complete sequence
gi|187724002|gb|CP001068.1| Ralstonia pickettii 12J chromosome 1, complete sequence 5s, 16s, 23s masked
gi|30407127|emb|AL646052.1| Ralstonia solanacearum GMI1000 chromosome complete sequence 5s, 16s, 23s masked
gi|81239530|gb|CP000034.1| Shigella dysenteriae Sd197, complete genome 5s, 16s, 23s masked
gi|73854091|gb|CP000038.1| Shigella sonnei Ss046, complete genome 5s, 16s, 23s masked
gi|37509034|dbj|BA000037.2| Vibrio vulnificus YJ016 DNA, chromosome I, complete sequence 5s, 16s, 23s masked
gi|37595821|ref|NC_005128.1| Vibrio vulnificus YJ016 plasmid pYJ016, complete sequence
