# Supplementary material for: A viability-linked metagenomic analysis of cleanroom environments: eukarya, prokaryotes, and viruses
Source: Microbiome. 2015 Dec 8;3:62. doi: 10.1186/s40168-015-0129-y (PMC4672508; doi:10.1186/s40168-015-0129-y)
Supplement: Additional file 9: Table S4. — An Excel table containing permutation test results. Number of significant taxa/KOs/pathways for paired t tests and Welch tests between comparison groups and results for the same tests in 100 random permutations. (XLSX 44 kb) [file 40168_2015_129_MOESM9_ESM.xlsx]

## Sheet: Blatt1
Comparison	# Significant	Avgerage # significant from 100 random permutations
GA_PMA_vs_GA_nonPMA_pairedTtest	22	23.8
GA_PMA_vs_SAF_PMA_welchTest	2	0.9
GA_nonPMA_vs_SAF_nonPMA_welchTest	4	1.7
GA_vs_SAF_welchTest	4	1
PMA_vs_nonPMA_pairedTtest	19	12.7
SAF_PMA_vs_SAF_nonPMA_pairedTtest	2	2
KO_GA_PMA_vs_GA_nonPMA_pairedTtest	42	39.5
KO_GA_PMA_vs_SAF_PMA_welchTest	7	1.2
KO_GA_nonPMA_vs_SAF_nonPMA_welchTest	4	3.4
KO_GA_vs_SAF_welchTest	0	1.5
KO_PMA_vs_nonPMA_pairedTtest	27	31.1
KO_SAF_PMA_vs_SAF_nonPMA_pairedTtest	NA	1.5
PW_GA_PMA_vs_GA_nonPMA_pairedTtest	28	28.6
PW_GA_PMA_vs_SAF_PMA_welchTest	5	1
PW_GA_nonPMA_vs_SAF_nonPMA_welchTest	1	2.6
PW_GA_vs_SAF_welchTest	5	1.5
PW_PMA_vs_nonPMA_pairedTtest	19	22.2
PW_SAF_PMA_vs_SAF_nonPMA_pairedTtest	6	2
